# Supplementary material for: Probing Genomic Aspects of the Multi-Host Pathogen Clostridium perfringens Reveals Significant Pangenome Diversity, and a Diverse Array of Virulence Factors
Source: Front Microbiol. 2017 Dec 12;8:2485. doi: 10.3389/fmicb.2017.02485 (PMC5733095; doi:10.3389/fmicb.2017.02485)
Supplement: Supplementary file 1 [file Table2.XLSX]

## Sheet: Sheet1
Supplementary Table 2. Percentage identities of 16S rRNA sequence pair-wise comparison (BLAST) on 38 representative C. perfringens isolates.
ID	Str1207	Str13	Str2789-	ATCC13124	ATCC3626	JGS1495	CPEF4969	JGS1721	JGS1987	F262	FORC003	FORC025	JFP718	JFP774	JFP796	JFP804	JFP810	JFP826	JFP833	JFP836	JFP914	JFP916	JFP922	JFP923	JFP978	JFP980	JFP981	JFP983	JFP992	JP55	JP838	NCTC8239	SM101	NCTC13170	NCTC2544	NCTC8503	NCTC8678	NCTC8797
Str1207	100	99.76	100	100	99.58	100	100	99.63	100	100	99.92	100	100	100	99.92	99.83	100	100	100	99.76	99.76	99.75	100	99.84	100	99.84	100	100	100	100	99.76	100	99.76	100	99.92	100	99.92	99.76
Str13	99.76	100	99.67	99.74	99.48	99.74	99.7	99.26	99.67	99.67	99.54	99.8	99.42	99.49	99.47	99.45	99.42	99.23	99.67	99.41	99.41	99.25	99.42	99.41	99.74	99.47	99.46	99.37	99.25	99.74	99.34	99.89	99.34	99.6	99.6	99.74	99.54	99.41
Str2789STDY5608889	100	99.67	100	99.93	99.58	99.93	99.92	99.75	100	100	99.74	99.87	99.9	99.83	99.8	99.79	99.88	99.78	99.93	99.74	99.74	99.59	99.88	99.74	99.93	99.8	99.82	99.73	99.79	99.93	99.67	100	99.67	99.93	99.8	99.93	99.87	99.74
ATCC13124	100	99.74	99.93	100	99.58	100	100	99.63	99.93	99.93	99.8	99.93	99.81	99.83	99.74	99.72	99.77	99.67	99.93	99.67	99.67	99.52	99.77	99.67	100	99.74	99.82	99.73	99.68	100	99.6	100	99.6	99.87	99.87	100	99.8	99.67
ATCC3626	99.58	99.48	99.58	99.58	100	99.58	99.48	98.09	99.58	99.58	99.48	99.58	99.39	99.35	99.48	99.33	99.02	99.15	99.58	99.27	99.27	99.24	99.05	99.38	99.58	99.38	99.46	99.46	99.21	99.58	99.27	99.77	99.27	99.58	99.58	99.58	99.48	99.27
CPEF4969	100	99.7	99.92	100	99.48	100	100	99.63	99.92	99.92	99.77	99.92	99.81	99.83	99.7	99.77	99.77	99.67	99.92	99.7	99.7	99.62	99.77	99.7	100	99.77	99.82	99.73	99.68	100	99.62	100	99.54	99.85	99.85	100	99.77	99.62
JGS1495	100	99.74	99.93	100	99.58	100	100	99.63	99.93	99.93	99.8	99.93	99.81	99.83	99.74	99.72	99.77	99.67	99.93	99.67	99.67	99.52	99.77	99.67	100	99.74	99.82	99.73	99.68	100	99.6	100	99.6	99.87	99.87	100	99.8	99.67
JGS1721	99.63	99.26	99.75	99.63	98.09	99.63	99.63	100	99.75	99.75	99.38	99.51	99.63	99.51	99.51	99.63	99.63	99.51	99.63	99.63	99.51	99.38	99.63	99.51	99.63	99.63	99.51	99.38	99.51	99.63	99.51	98.88	99.38	99.63	99.38	99.63	99.63	99.63
JGS1987	100	99.67	100	99.93	99.58	99.93	99.92	99.75	100	100	99.74	99.87	99.9	99.83	99.8	99.79	99.88	99.78	99.93	99.74	99.74	99.59	99.88	99.74	99.93	99.8	99.82	99.73	99.79	99.93	99.67	100	99.67	99.93	99.8	99.93	99.87	99.74
F262	100	99.67	100	99.93	99.58	99.93	99.92	99.75	100	100	99.74	99.87	99.9	99.83	99.8	99.79	99.88	99.78	99.93	99.74	99.74	99.59	99.88	99.74	99.93	99.8	99.82	99.73	99.79	99.93	99.67	100	99.67	99.93	99.8	99.93	99.87	99.74
FORC003	99.92	99.54	99.74	99.8	99.48	99.8	99.77	99.38	99.74	99.74	100	99.74	99.61	99.66	99.6	99.58	99.53	99.45	99.74	99.54	99.54	99.46	99.54	99.54	99.8	99.6	99.64	99.55	99.46	99.8	99.67	99.89	99.67	99.67	99.67	99.8	99.74	99.74
FORC025	100	99.8	99.87	99.93	99.58	99.93	99.92	99.51	99.87	99.87	99.74	100	99.71	99.74	99.67	99.65	99.65	99.56	99.87	99.6	99.6	99.46	99.65	99.6	99.93	99.67	99.73	99.64	99.57	99.93	99.54	100	99.54	99.8	99.8	99.93	99.74	99.6
JFP718	100	99.42	99.9	99.81	99.39	99.81	99.81	99.63	99.9	99.9	99.61	99.71	100	99.81	99.81	100	100	99.78	99.81	100	99.9	99.81	99.88	99.81	99.81	100	99.9	99.81	99.79	99.81	99.71	100	99.61	99.81	99.61	99.81	99.81	99.81
JFP774	100	99.49	99.83	99.83	99.35	99.83	99.83	99.51	99.83	99.83	99.66	99.74	99.81	100	99.83	99.83	99.77	99.78	99.91	99.74	99.74	99.66	99.88	99.83	99.83	99.83	99.91	99.82	99.79	99.83	99.57	100	99.57	99.74	99.66	99.83	99.74	99.66
JFP796	99.92	99.47	99.8	99.74	99.48	99.74	99.7	99.51	99.8	99.8	99.6	99.67	99.81	99.83	100	99.79	99.77	99.78	99.74	99.74	99.74	99.59	99.88	99.93	99.74	99.8	99.73	99.64	100	99.74	99.54	99.89	99.54	99.74	99.6	99.74	99.74	99.6
JFP804	99.83	99.45	99.79	99.72	99.33	99.72	99.77	99.63	99.79	99.79	99.58	99.65	100	99.83	99.79	100	100	99.78	99.72	99.86	99.86	99.79	99.88	99.79	99.72	99.93	99.91	99.82	99.79	99.72	99.65	99.75	99.52	99.72	99.58	99.72	99.72	99.58
JFP810	100	99.42	99.88	99.77	99.02	99.77	99.77	99.63	99.88	99.88	99.53	99.65	100	99.77	99.77	100	100	99.77	99.77	100	99.88	99.77	99.88	99.77	99.77	100	99.88	99.77	99.77	99.77	99.65	100	99.53	99.77	99.53	99.77	99.77	99.77
JFP826	100	99.23	99.78	99.67	99.15	99.67	99.67	99.51	99.78	99.78	99.45	99.56	99.78	99.78	99.78	99.78	99.77	100	99.67	99.78	99.67	99.56	99.88	99.78	99.67	99.78	99.67	99.78	99.78	99.67	99.56	100	99.45	99.67	99.45	99.67	99.67	99.67
JFP833	100	99.67	99.93	99.93	99.58	99.93	99.92	99.63	99.93	99.93	99.74	99.87	99.81	99.91	99.74	99.72	99.77	99.67	100	99.67	99.67	99.52	99.77	99.67	99.93	99.74	99.91	99.82	99.68	99.93	99.6	100	99.6	99.87	99.8	99.93	99.8	99.67
JFP836	99.76	99.41	99.74	99.67	99.27	99.67	99.7	99.63	99.74	99.74	99.54	99.6	100	99.74	99.74	99.86	100	99.78	99.67	100	99.87	99.66	99.88	99.8	99.67	99.93	99.82	99.73	99.79	99.67	99.6	99.66	99.47	99.67	99.54	99.67	99.67	99.54
JFP914	99.76	99.41	99.74	99.67	99.27	99.67	99.7	99.51	99.74	99.74	99.54	99.6	99.9	99.74	99.74	99.86	99.88	99.67	99.67	99.87	100	99.66	99.77	99.8	99.67	99.93	99.82	99.73	99.68	99.67	99.54	99.77	99.47	99.67	99.54	99.67	99.67	99.54
JFP916	99.75	99.25	99.59	99.52	99.24	99.52	99.62	99.38	99.59	99.59	99.46	99.46	99.81	99.66	99.59	99.79	99.77	99.56	99.52	99.66	99.66	100	99.65	99.59	99.52	99.73	99.73	99.64	99.57	99.52	99.59	99.64	99.39	99.52	99.39	99.52	99.52	99.46
JFP922	100	99.42	99.88	99.77	99.05	99.77	99.77	99.63	99.88	99.88	99.54	99.65	99.88	99.88	99.88	99.88	99.88	99.88	99.77	99.88	99.77	99.65	100	99.88	99.77	99.88	99.77	99.65	99.88	99.77	99.65	100	99.54	99.77	99.54	99.77	99.77	99.77
JFP923	99.84	99.41	99.74	99.67	99.38	99.67	99.7	99.51	99.74	99.74	99.54	99.6	99.81	99.83	99.93	99.79	99.77	99.78	99.67	99.8	99.8	99.59	99.88	100	99.67	99.87	99.73	99.64	100	99.67	99.54	99.77	99.47	99.67	99.54	99.67	99.67	99.54
JFP978	100	99.74	99.93	100	99.58	100	100	99.63	99.93	99.93	99.8	99.93	99.81	99.83	99.74	99.72	99.77	99.67	99.93	99.67	99.67	99.52	99.77	99.67	100	99.74	99.82	99.73	99.68	100	99.6	100	99.6	99.87	99.87	100	99.8	99.67
JFP980	99.84	99.47	99.8	99.74	99.38	99.74	99.77	99.63	99.8	99.8	99.6	99.67	100	99.83	99.8	99.93	100	99.78	99.74	99.93	99.93	99.73	99.88	99.87	99.74	100	99.91	99.82	99.79	99.74	99.6	99.77	99.54	99.74	99.6	99.74	99.74	99.6
JFP981	100	99.46	99.82	99.82	99.46	99.82	99.82	99.51	99.82	99.82	99.64	99.73	99.9	99.91	99.73	99.91	99.88	99.67	99.91	99.82	99.82	99.73	99.77	99.73	99.82	99.91	100	99.91	99.68	99.82	99.55	100	99.55	99.73	99.64	99.82	99.73	99.73
JFP983	100	99.37	99.73	99.73	99.46	99.73	99.73	99.38	99.73	99.73	99.55	99.64	99.81	99.82	99.64	99.82	99.77	99.78	99.82	99.73	99.73	99.64	99.65	99.64	99.73	99.82	99.91	100	99.57	99.73	99.46	100	99.46	99.64	99.55	99.73	99.64	99.64
JFP992	100	99.25	99.79	99.68	99.21	99.68	99.68	99.51	99.79	99.79	99.46	99.57	99.79	99.79	100	99.79	99.77	99.78	99.68	99.79	99.68	99.57	99.88	100	99.68	99.79	99.68	99.57	100	99.68	99.57	100	99.46	99.68	99.46	99.68	99.68	99.68
JP55	100	99.74	99.93	100	99.58	100	100	99.63	99.93	99.93	99.8	99.93	99.81	99.83	99.74	99.72	99.77	99.67	99.93	99.67	99.67	99.52	99.77	99.67	100	99.74	99.82	99.73	99.68	100	99.6	100	99.6	99.87	99.87	100	99.8	99.67
JP838	99.76	99.34	99.67	99.6	99.27	99.6	99.62	99.51	99.67	99.67	99.67	99.54	99.71	99.57	99.54	99.65	99.65	99.56	99.6	99.6	99.54	99.59	99.65	99.54	99.6	99.6	99.55	99.46	99.57	99.6	100	99.66	99.6	99.6	99.47	99.6	99.67	99.67
NCTC8239	100	99.89	100	100	99.77	100	100	98.88	100	100	99.89	100	100	100	99.89	99.75	100	100	100	99.66	99.77	99.64	100	99.77	100	99.77	100	100	100	100	99.66	100	99.77	100	100	100	99.89	99.66
SM101	99.76	99.34	99.67	99.6	99.27	99.6	99.54	99.38	99.67	99.67	99.67	99.54	99.61	99.57	99.54	99.52	99.53	99.45	99.6	99.47	99.47	99.39	99.54	99.47	99.6	99.54	99.55	99.46	99.46	99.6	99.6	99.77	100	99.6	99.47	99.6	99.8	99.67
NCTC13170	100	99.6	99.93	99.87	99.58	99.87	99.85	99.63	99.93	99.93	99.67	99.8	99.81	99.74	99.74	99.72	99.77	99.67	99.87	99.67	99.67	99.52	99.77	99.67	99.87	99.74	99.73	99.64	99.68	99.87	99.6	100	99.6	100	99.74	99.87	99.8	99.67
NCTC2544	99.92	99.6	99.8	99.87	99.58	99.87	99.85	99.38	99.8	99.8	99.67	99.8	99.61	99.66	99.6	99.58	99.53	99.45	99.8	99.54	99.54	99.39	99.54	99.54	99.87	99.6	99.64	99.55	99.46	99.87	99.47	100	99.47	99.74	100	99.87	99.67	99.54
NCTC8503	100	99.74	99.93	100	99.58	100	100	99.63	99.93	99.93	99.8	99.93	99.81	99.83	99.74	99.72	99.77	99.67	99.93	99.67	99.67	99.52	99.77	99.67	100	99.74	99.82	99.73	99.68	100	99.6	100	99.6	99.87	99.87	100	99.8	99.67
NCTC8678	99.92	99.54	99.87	99.8	99.48	99.8	99.77	99.63	99.87	99.87	99.74	99.74	99.81	99.74	99.74	99.72	99.77	99.67	99.8	99.67	99.67	99.52	99.77	99.67	99.8	99.74	99.73	99.64	99.68	99.8	99.67	99.89	99.8	99.8	99.67	99.8	100	99.74
NCTC8797	99.76	99.41	99.74	99.67	99.27	99.67	99.62	99.63	99.74	99.74	99.74	99.6	99.81	99.66	99.6	99.58	99.77	99.67	99.67	99.54	99.54	99.46	99.77	99.54	99.67	99.6	99.73	99.64	99.68	99.67	99.67	99.66	99.67	99.67	99.54	99.67	99.74	100
